# Supplementary material for: Evaluation of Left Ventricular Papillary Muscles Using Targeted Views by Echocardiography
Source: J Clin Med. 2026 May 2;15(9):3496. doi: 10.3390/jcm15093496 (PMC13163397; doi:10.3390/jcm15093496)
Supplement: Supplementary file 1 [file jcm-15-03496-s001.zip]

Archive with 1 entries (1 files):
- jcm-4224731-supplementary.pdf
